# Supplementary material for: Multi-dimensional investigation and distribution characteristics analysis of gut microbiota of different marine fish in Fujian Province of China
Source: Front Microbiol. 2022 Sep 27;13:918191. doi: 10.3389/fmicb.2022.918191 (PMC9551612; doi:10.3389/fmicb.2022.918191)
Supplement: Supplementary file 2 [file Table_1.XLSX]

## Sheet: Sheet1
Supplementary Table 1. Abbreviations
SEa	Epinephelus akaara
Ec	Epinephelus coioides
Elf	Epinephelus lanceolatus♂ x Epinephelus fuscoguttatus♀
Sf	Siganus fuscescens
Pm	Pagrus major
Lc	Lateolabrax japonicas
As	Acanthopagrus schlegelii
DS	Dongshan
QZ	Quanzhou
PT	Putian
FZ	Fuzhou
ND	Ningde
TN	Total nitrogen
AN	Ammonia nitrogen
NPOC	Purgeable organic carbon
WT	Water temperature
