# Supplementary material for: Multi-dimensional investigation and distribution characteristics analysis of gut microbiota of different marine fish in Fujian Province of China
Source: Front Microbiol. 2022 Sep 27;13:918191. doi: 10.3389/fmicb.2022.918191 (PMC9551612; doi:10.3389/fmicb.2022.918191)
Supplement: Supplementary file 3 [file Table_2.XLSX]

## Sheet: Sheet1
Supplementary Table 2. The Spatial information of fish sample collection
Variety	Region	District	Site	Latitude	Longitude	Habitat	Altitude(m)	Season	Age	Data
Epinephelus akaara	Fujian	Dongshan Island	Tengsheng Breeding company	23°36'32"N	117°20'24.6"E	Cement pool	1.5	Spring	1	2018.05.15
	Fujian	Quanzhou /Shishi	Personal breeding pool	24°44'32.5"N	118°46'24.6"E	Cement pool	1.5	Spring	1	2018.05.21
	Fujian	Putian /ShichengVillage	Personal breeding pool	25°15'30.7"N	119°22'09.0"E	Cement pool	1.5	Spring	1	2018.04.22
	Fujian	Fuzhou/LianjiangTown /Qida Village	Personal breeding pool	26°22'16.2"N	119°52'36.8"E	Cement pool	1.5	Spring	1	2018.04.22
	Fujian	Ningde	Ningde South China mariculture company	26°37'13"N	119°43'18"E	Cement pool	1.5	Spring	1	2018.04.27
Epinephelus coioides	Fujian	Dongshan Island	Tengsheng Breeding company	23°36'32"N	117°20'24.6"E	Cement pool	1.5	Spring	1	2018.05.15
Epinephelus lanceolatus♂ x Epinephelus fuscoguttatus ♀	Fujian	Dongshan Island /Chencheng Town	Pier	23°35'20"N	117°25'42"E	Net cage farming	8	Spring	1	2018.05.15
Siganus fuscescens	Fujian	Dongshan Island /Chencheng Town	Pier	23°36'32"N	117°20'24.6"E	Net cage farming	8	Spring	1	2018.05.15
Acanthopagrus schlegelii	Fujian	Dongshan Island /Chencheng Town	Pier	23°36'32"N	117°20'24.6"E	Net cage farming	8	Spring	1	2018.05.15
Pagrus major	Fujian	Dongshan Island /Chencheng Town	Pier	23°36'32"N	117°20'24.6"E	Net cage farming	8	Spring	1	2018.05.15
Lateolabrax japonicas	Fujian	Dongshan Island /Chencheng Town	Pier	23°36'32"N	117°20'24.6"E	Net cage farming	8	Spring	1	2018.05.15
Larimichthys crocea	Fujian	Ningde	Ningde South China mariculture company	26°34'38"N	119°36'37"E	Cement pool	8	Spring	1	2018.04.27
