# Supplementary material for: Multi-dimensional investigation and distribution characteristics analysis of gut microbiota of different marine fish in Fujian Province of China
Source: Front Microbiol. 2022 Sep 27;13:918191. doi: 10.3389/fmicb.2022.918191 (PMC9551612; doi:10.3389/fmicb.2022.918191)
Supplement: Supplementary file 4 [file Table_3.XLSX]

## Sheet: Sheet1
Supplementary Table 3. Summary statistics of 16S rRNA gene sequencing
Segments	N	Clean reads	coverage range	Average of sequences per sample
Foregut	36	2582145	95.6836	71726.2
Midgut	36	2500563	95.325	69460.1
Hindgut	36	2548589	95.0678	70794.1
Content	36	2506111	96.5378	69614.2
Water	24	2623627	95.0138	109318
Total	168	12761035	95.5621	390912
N = the number of non-missing values;
