# Supplementary material for: Multi-dimensional investigation and distribution characteristics analysis of gut microbiota of different marine fish in Fujian Province of China
Source: Front Microbiol. 2022 Sep 27;13:918191. doi: 10.3389/fmicb.2022.918191 (PMC9551612; doi:10.3389/fmicb.2022.918191)
Supplement: Supplementary file 5 [file Table_4.XLSX]

## Sheet: Sheet1
Supplementary Table 4. Summary statistics of 16S rRNA gene sequencing
Sample Name	Tag number	OTU number	Clean Reads	Read Utilization Ratio (%)
FZ.Ea.C1	51489	287	52460	98.39
FZ.Ea.C2	50411	450	51983	98.07
FZ.Ea.C3	51715	276	52404	98.33
FZ.Ea.F1	51401	516	52212	98.11
FZ.Ea.F2	51702	475	52469	97.91
FZ.Ea.F3	51242	532	52246	97.69
FZ.Ea.H1	51287	499	52304	97.34
FZ.Ea.H2	49738	93	52910	93.61
FZ.Ea.H3	45883	88	52704	84.71
FZ.Ea.M1	50678	71	51764	96.79
FZ.Ea.M2	50904	582	52166	97.2
FZ.Ea.M3	50893	69	52241	95.28
FZ.W1	35981	584	51505	98.22
FZ.W2	32540	572	51626	97.95
FZ.W3	33517	584	52126	98.03
PT.Ea.C1	50691	94	51778	98.79
PT.Ea.C2	50448	75	52002	98.43
PT.Ea.C3	48377	59	51896	98.8
PT.Ea.F1	51096	592	52533	97.91
PT.Ea.F2	51484	516	52470	97.44
PT.Ea.F3	51699	417	52502	97.84
PT.Ea.H1	51324	98	51706	98.09
PT.Ea.H2	50185	95	51793	96.46
PT.Ea.H3	50580	58	52548	97.7
PT.Ea.M1	51637	582	52506	98.13
PT.Ea.M2	45241	118	52193	95.83
PT.Ea.M3	51110	120	51787	97.15
PT.W1	39391	485	51608	98.78
PT.W2	39155	485	52530	98.65
PT.W3	41167	506	51647	98.66
QZ.Ea.C1	50694	146	52557	98.15
QZ.Ea.C2	50320	629	52571	98.34
QZ.Ea.C3	50901	125	51888	98.23
QZ.Ea.F1	51600	108	52507	98.01
QZ.Ea.F2	51070	93	51808	97.35
QZ.Ea.F3	51245	707	52261	97.44
QZ.Ea.H1	50588	186	51662	98.05
QZ.Ea.H2	50029	97	51473	96.92
QZ.Ea.H3	51441	99	52223	98.23
QZ.Ea.M1	47839	185	52201	97.44
QZ.Ea.M2	50886	777	51717	97.63
QZ.Ea.M3	50964	114	52230	97.05
QZ.W1	43090	321	52089	98.49
QZ.W2	40999	294	51502	98.27
QZ.W3	41574	306	51500	98.23
DS.Ec.C1	33417	45	169364	92.05
DS.Ec.C2	34531	51	166653	97.66
DS.Ec.C3	37415	160	115498	97.17
DS.Ec.F1	34286	141	167775	95.56
DS.Ec.F2	35353	146	168947	94.3
DS.Ec.F3	34107	168	166965	95.57
DS.Ec.H1	34124	48	167426	89.73
DS.Ec.H2	36693	54	141324	95.01
DS.Ec.H3	33550	167	167075	95.87
DS.Ec.M1	35524	73	168873	94.65
DS.Ec.M2	32172	163	168334	95.88
DS.Ec.M3	35747	162	150987	95.81
DS.W.I1	28902	545	170359	90.58
DS.W.I2	28857	611	167528	91.46
DS.W.I3	28143	613	170267	87.67
DS.W.O1	32862	295	140970	92.41
DS.W.O2	30963	354	170617	90.67
DS.W.O3	32033	317	169891	90.49
ND.Ea.C1	36331	95	151432	92.1
ND.Ea.C2	34217	67	170069	88.39
ND.Ea.C3	34441	238	167792	94.87
ND.Ea.F1	36680	47	170180	90.21
ND.Ea.F2	35274	149	169126	95.87
ND.Ea.F3	33033	185	169290	96.03
ND.Ea.H1	34524	71	166650	94.23
ND.Ea.H2	34296	94	168872	95.15
ND.Ea.H3	34358	44	170995	88.68
ND.Ea.M1	34342	64	167214	94.74
ND.Ea.M2	34937	57	113949	89.27
ND.Ea.M3	33433	188	167403	95.17
ND.W.I1	30586	801	169786	92.35
ND.W.I2	25565	704	166233	97.09
ND.W.I3	27638	801	167578	96.94
ND.W.O1	31507	256	168518	92.13
ND.W.O2	29753	257	167820	90.66
ND.W.O3	30428	274	170842	90.53
DS.As.C1	50327	253	51805	90.63
DS.As.C2	48925	170	52503	96.74
DS.As.C3	49525	310	51906	96.69
DS.As.F1	51675	365	52645	95.79
DS.As.F2	51631	218	52733	95.35
DS.As.F3	51774	387	52733	96.74
DS.As.H1	51537	306	52595	96.04
DS.As.H2	51039	322	52170	95.72
DS.As.H3	49437	375	51622	97.19
DS.As.M1	51093	401	52451	93.95
DS.As.M2	50534	335	51591	95.41
DS.As.M3	50590	468	51539	96.63
DS.Elf.C1	50947	191	52293	94.73
DS.Elf.C2	50612	185	51558	96
DS.Elf.C3	50709	440	52334	96.1
DS.Elf.F1	50315	576	51690	94.82
DS.Elf.F2	51540	414	52874	93.87
DS.Elf.F3	50567	476	51745	94.72
DS.Elf.H1	51316	517	52519	95.86
DS.Elf.H2	50876	95	51992	95.86
DS.Elf.H3	50844	280	52234	89.73
DS.Elf.M1	51355	577	52436	95.61
DS.Elf.M2	50594	429	52091	95.17
DS.Elf.M3	50986	349	52262	95.6
DS.Lj.C1	49586	88	52750	96.62
DS.Lj.C2	46446	123	51813	97
DS.Lj.C3	48665	85	52581	97.44
DS.Lj.F1	50558	210	52579	92.07
DS.Lj.F2	51183	598	52648	96.09
DS.Lj.F3	50405	147	51992	93.57
DS.Lj.H1	50329	558	51736	95.9
DS.Lj.H2	50465	433	51802	96.13
DS.Lj.H3	51342	506	52585	96.93
DS.Lj.M1	50756	561	52151	96.3
DS.Lj.M2	51368	482	52323	97.1
DS.Lj.M3	51328	542	52410	96.58
DS.OcW1	39991	576	52343	97.34
DS.OcW2	41397	579	52788	97.35
DS.OcW3	40071	556	51954	97.38
DS.Pm.C1	49850	123	52646	97.91
DS.Pm.C2	49017	84	51758	97.7
DS.Pm.C3	48552	63	51744	97.67
DS.Pm.F1	51206	209	52128	94.27
DS.Pm.F2	51082	314	51978	96.85
DS.Pm.F3	50747	386	51768	96.62
DS.Pm.H1	51584	186	52703	93.37
DS.Pm.H2	50926	223	52295	94.73
DS.Pm.H3	50852	296	52125	94.11
DS.Pm.M1	50767	324	51988	96.8
DS.Pm.M2	51245	139	52205	95.63
DS.Pm.M3	50832	302	51943	91.88
DS.SEa.C1	50859	83	51412	97.58
DS.SEa.C2	51237	101	52094	97.59
DS.SEa.C3	51201	107	51953	96.01
DS.SEa.F1	51055	481	52513	93.54
DS.SEa.F2	51046	464	52280	95.21
DS.SEa.F3	51224	444	52496	93.26
DS.SEa.H1	50769	458	52047	95.54
DS.SEa.H2	50308	258	52518	91.09
DS.SEa.H3	51020	591	52294	95.25
DS.SEa.M1	50801	493	52133	95.28
DS.SEa.M2	51237	311	52358	91.36
DS.SEa.M3	51010	427	52192	94.14
DS.Sf.C1	48374	720	51869	97.52
DS.Sf.C2	49763	379	52547	97.7
DS.Sf.C3	46636	399	51606	97.22
DS.Sf.F1	50801	242	51999	96.97
DS.Sf.F2	50542	341	51803	96.31
DS.Sf.F3	50283	591	52730	94.75
DS.Sf.H1	46352	396	52256	97.61
DS.Sf.H2	45076	370	51670	97.62
DS.Sf.H3	45934	371	52783	97.18
DS.Sf.M1	50333	284	51542	96.73
DS.Sf.M2	50380	379	52086	97.18
DS.Sf.M3	50847	392	52253	96.86
ND.Lc.C1	51234	609	52766	96.05
ND.Lc.C2	52281	231	53154	95.09
ND.Lc.C3	51296	139	52672	97.6
ND.Lc.F1	51840	193	52632	92.97
ND.Lc.F2	51623	637	52639	97.11
ND.Lc.F3	51209	420	52249	96.49
ND.Lc.H1	51042	486	52229	97.28
ND.Lc.H2	51002	106	52770	93.28
ND.Lc.H3	50780	563	51979	96.24
ND.Lc.M1	50845	212	52545	94.55
ND.Lc.M2	51217	265	52675	90.99
ND.Lc.M3	49474	104	51824	89.93
