# Supplementary material for: Multi-dimensional investigation and distribution characteristics analysis of gut microbiota of different marine fish in Fujian Province of China
Source: Front Microbiol. 2022 Sep 27;13:918191. doi: 10.3389/fmicb.2022.918191 (PMC9551612; doi:10.3389/fmicb.2022.918191)
Supplement: Supplementary file 6 [file Table_5.XLSX]

## Sheet: Sheet1
Supplementary Table 5.Topological properties of co-occurring bacterial networks obtained among the Ea of five regions (Ds, QZ, PT, FZ, ND)
Network metrics	Total bacterial communtiy
	DS	QZ	PT	FZ	ND
Empirical networks
Number of nodes	66	81	49	86	86
Number of edges	544	809	435	986	680
Number of positive correlations	0.6721	0.6501	0.6364	0.8769	0.6501
Number of negative correlations	0.3279	0.3499	0.3636	0.1231	0.3499
Average path length (APL)	1	1	1	1	1
Graph Density	0.42	0.105	0.206	0.147	0.105
Network diameter	1	1	1	1	1
Average clustering coefficient (avgCC)	0.973	0.975	0.973	0.983	0.975
Average degree (avgK)	9.242	8.907	9.878	12.465	8.907
Modularity (M)	2.446	4.44	4.785	0.817	4.44
Average Weighted Degree	4.364	3.256	3.388	16.698	3.256
