# Supplementary material for: Multi-dimensional investigation and distribution characteristics analysis of gut microbiota of different marine fish in Fujian Province of China
Source: Front Microbiol. 2022 Sep 27;13:918191. doi: 10.3389/fmicb.2022.918191 (PMC9551612; doi:10.3389/fmicb.2022.918191)
Supplement: Supplementary file 7 [file Table_6.XLSX]

## Sheet: Sheet1
Supplementary Table 6.The basic information about water quality parameters for each fish species
Variety	Region	District	Water source	NO3-	PO42-	NO2-	SiO32-	TN(Total nitrogen)	AN(Ammonia nitrogen)	Chlorophyll	NPOC(Purgeable organic carbon)	WT(Water temperature)	Salinity	PH	DO(Dissolved oxygen)	Data
Epinephelus akaara/Epinephelus coioides	Fujian	Dongshan Island	Pool water	2.646	2.708	23.078	14.5551	105.815	61	6.6689	142	26.6	35.3	7.99	5.42	2018.05.15
Epinephelus akaara	Fujian	Dongshan Island	Inlet pipe	0.277	1.577	19.164	15.0281	93.95	8.05882	7074.84	126	26.6	35.3	7.99	5.42	2018.05.15
Epinephelus akaara	Fujian	Quanzhou /Shishi	Pool water	2.565	2.214	21.577	22.6303	103.22	20	90.0081	43	29.8	32.9	8.02	7.04	2018.05.21
Epinephelus akaara	Fujian	Putian /ShichengVillage	Pool water	3.811	1.965	13.805	46.9101	122.15	29.2941	25.62373.333	53	23.7	34.9	7.55	5.8	2018.04.22
Epinephelus akaara	Fujian	Fuzhou/LianjiangTown /Qida Village	Pool water	1.155	1.235	24.032	20.6034	99.335	0.705882	2.91877	38.59	24.4	31.8	7.56	6.5	2018.04.22
Epinephelus akaara/Larimichthys crocea	Fujian	Ningde	Pool water	0.964	6.133	59.522	39.6831	108.01	55.5294	64.6457	1796	22	29.3	7.54	6.85	2018.04.27
Epinephelus akaara/Larimichthys crocea	Fujian	Ningde	Inlet pipe	0.051	2.529	58.277	35.5674	74.42	3.35294	6.5856	18.17	22	29.3	7.54	6.85	2018.04.27
Epinephelus lanceolatus♂ x Epinephelus fuscoguttatus ♀/Siganus fuscescens/Acanthopagrus schlegelii /Pagrus major/ Lateolabrax japonicas	Fujian	Dongshan Island /Chencheng Town	Seawater	0.379	1.364	2.944	19.3775	72.55	3.58824	19.0512	106	28.1	34.4	7.92	6.95	2018.05.15
The water factors source ftom pool and inlet pipe were analysed together for the correlation between gut microbial communities and environment factors.
